# Supplementary material for: Nano-Enabled Seed Treatment Using Bisepoxide-Polyoxypropylenetriamine Polymeric Gel with Different Embedded Zinc Sources
Source: Gels. 2025 Feb 26;11(3):167. doi: 10.3390/gels11030167 (PMC11942506; doi:10.3390/gels11030167)
Supplement: Supplementary file 1 [file gels-11-00167-s001.zip]

Archive with 1 entries (1 files):
- gels-3488284-supplementary.pdf
